# Supplementary material for: Dysfunction of Glutamate Delta-1 Receptor-Cerebellin 1 Trans-Synaptic Signaling in the Central Amygdala in Chronic Pain
Source: Cells. 2021 Oct 3;10(10):2644. doi: 10.3390/cells10102644 (PMC8534524; doi:10.3390/cells10102644)
Supplement: Supplementary file 1 [file cells-10-02644-s001.zip]

Archive with 2 entries (2 files):
- cells-1394050 SM Final copy 2.pdf
- Movie 1.mp4
